# Supplementary material for: Dual mechanism β-amino acid polymers promoting cell adhesion
Source: Nat Commun. 2021 Jan 25;12:562. doi: 10.1038/s41467-020-20858-x (PMC7835237; doi:10.1038/s41467-020-20858-x)
Supplement: Supplementary file 4 — Source Data [file 41467_2020_20858_MOESM4_ESM.xlsx]

## Sheet: Figure1
figure 1g
	Fluorescence intensity					Fluorescence intensity					Fluorescence intensity					Fluorescence intensity
MMCP4060	87328.9	59227.7	85961.1		DMCP4060	115578	110768	125882		HLysCP4060	116787	114523	104914		NMCP4060	113181	123294	171312
MMCP5050	92963.4	65431.1	82312.6		DMCP5050	113900	91880.2	104826		HLysCP5050	78350.6	107681	101860		NMCP5050	128564	122277	97365.6
MMCP6040	80980.7	64777.9	79174.5		DMCP6040	104796	102479	104896		HLysCP6040	107964	107109	116012		NMCP6040	160530	115096	130341
MMCP7030	76376.3	62554.3	64402.6		DMCP7030	110661	119883	112937		HLysCP7030	110041	107799	110933		NMCP7030	142721	133819	141058
MMCP8020	73118.4	55642.6	74560.9		DMCP8020	118257	112168	107209		HLysCP8020	101846	114234	111055		NMCP8020	144365	130180	118115
MMCP9010	84948.7	47849.5	74183.5		DMCP9010	110076	109634	107145		HLysCP9010	98518.5	98297.8	96854.4		NMCP9010	132766	136331	118215
MMCH4060	116038	114710	128456		DMCH4060	130197	147663	122975		HLysCH4060	99136.2	100216	101802		NMCH4060	136890	156606	160542
MMCH5050	91760.6	77618.1	131100		DMCH5050	136979	124441	139197		HLysCH5050	126076	119986	98109.9		NMCH5050	156941	149821	150096
MMCH6040	83659.4	76906.5	98445.3		DMCH6040	116922	111802	115220		HLysCH6040	104287	104107	87311.9		NMCH6040	143584	155397	147976
MMCH7030	72289.2	64310	107221		DMCH7030	128115	123294	126332		HLysCH7030	98560.6	110568	86722.7		NMCH7030	141873	158441	159940
MMCH8020	83262	80684.8	98907.9		DMCH8020	122269	105997	113929		HLysCH8020	85593.4	96513.8	80833.5		NMCH8020	140393	144502	141316
MMCH9010	85619.1	85025.8	92315.1		DMCH9010	108098	108358	100826		HLysCH9010	104485	99431.1	100641		NMCH9010	99738	129204	94291.5
MMCO4060	98037.6	82105.4	113280		DMCO4060	141938	135833	143730		HLysCO4060	137960	132667	150569		NMCO4060	141672	149747	144233
MMCO5050	97676.2	114215	93451.4		DMCO5050	143948	145940	143614		HLysCO5050	137319	136510	149428		NMCO5050	128084	126735	116322
MMCO6040	95956.5	103305	93365		DMCO6040	134792	124065	136148		HLysCO6040	140028	129481	146219		NMCO6040	137999	132525	124707
MMCO7030	77164	90800	86928.2		DMCO7030	116457	113867	114968		HLysCO7030	160960	154325	149827		NMCO7030	131530	122774	107746
MMCO8020	97421.8	90166.8	92192.1		DMCO8020	108665	115545	110703		HLysCO8020	149622	132555	134131		NMCO8020	98559.1	91709.5	74882.1
MMCO9010	105991	108675	95793.5		DMCO9010	111394	110545	107443		HLysCO9010	147217	138621	90891.6		NMCO9010	102081	115657	107066
MM	94249.6	91985.5	86814.4		DM	107375	104831	102510		Hlys	160036	163515	142448		NM	89947.4	113270	92789

## Sheet: Figure2
figure 2d
	RGD					KRSR					DMCO5050					NH2
1 day	524.631	592.03	571.605		1 day	493.82	501.629	480.536		1 day	586.533	585.739	596.325		1 day	499.643	411.213	420.611
3 day	1630.05	2029.68	2237.05		3 day	1723.12	1452.24	1618.98		3 day	1517.58	1874.03	1805.11		3 day	789.478	892.402	885.341
5 day	9491.03	9410.65	9646.99		5 day	8962.07	8502.38	8958.88		5 day	9354.17	9423.4	9672.84		5 day	2809.61	2779.5	2877.73

## Sheet: Figure3
figure 3b
Biological Processes
goID	goDescription	goType	geneRatio	bgRatio	pvalue	padj	qvalue	enrichScore	overlapGeneList	overlapGeneCount
GO:0030335	positive regulation of cell migration	biological pathway	18/249	460/23577	2.17694e-06	0.00208154	0.00172397	3.70513	Aoc3/Apc/Arhgap5/Has2/Hspb1/Itgb3/Ntrk3/Serpine1/Sema3c/Kif20b/Lgr6/Postn/Srpx2/Nipbl/Lrrc15/Gper1/Cxcl2/Ccl5	18
GO:0030198	extracellular matrix organization	biological pathway	12/249	209/23577	2.47865e-06	0.00208154	0.00172397	5.43656	Npnt/Dmp1/Ctgf/Has2/Itgb3/Lox/Lum/Phldb2/Tgfbi/Postn/Col5a3/Smoc1	12
GO:0043062	extracellular structure organization	biological pathway	12/249	210/23577	2.60458e-06	0.00208154	0.00172397	5.41067	Npnt/Dmp1/Ctgf/Has2/Itgb3/Lox/Lum/Phldb2/Tgfbi/Postn/Col5a3/Smoc1	12
GO:0051783	regulation of nuclear division	biological pathway	11/249	179/23577	3.40267e-06	0.00208154	0.00172397	5.81874	Tpr/Apc/Atm/Smc3/Mki67/Plcb1/Ranbp2/Atrx/Cenpe/Kif20b/Phip	11
GO:2000147	positive regulation of cell motility	biological pathway	18/249	478/23577	3.71784e-06	0.00208154	0.00172397	3.56561	Aoc3/Apc/Arhgap5/Has2/Hspb1/Itgb3/Ntrk3/Serpine1/Sema3c/Kif20b/Lgr6/Postn/Srpx2/Nipbl/Lrrc15/Gper1/Cxcl2/Ccl5	18
GO:0007088	regulation of mitotic nuclear division	biological pathway	10/249	150/23577	4.62427e-06	0.00208154	0.00172397	6.31245	Tpr/Apc/Atm/Smc3/Mki67/Ranbp2/Atrx/Cenpe/Kif20b/Phip	10
GO:0007059	chromosome segregation	biological pathway	14/249	303/23577	4.64334e-06	0.00208154	0.00172397	4.37497	Cenpf/Tpr/Apc/Atm/Brca2/Smc3/Mki67/Usp9x/Atrx/Cenpe/Ddx3y/Pibf1/Nipbl/Esco1	14
GO:0051272	positive regulation of cellular component movement	biological pathway	18/249	492/23577	5.5346e-06	0.00217095	0.00179802	3.46415	Aoc3/Apc/Arhgap5/Has2/Hspb1/Itgb3/Ntrk3/Serpine1/Sema3c/Kif20b/Lgr6/Postn/Srpx2/Nipbl/Lrrc15/Gper1/Cxcl2/Ccl5	18
GO:0014812	muscle cell migration	biological pathway	8/249	98/23577	9.59854e-06	0.00333618	0.00276309	7.72953	Has2/Igfbp5/Itgb3/Serpine1/Zfp950/Postn/Megf10/Ccl5	8
GO:0140014	mitotic nuclear division	biological pathway	12/249	241/23577	1.06316e-05	0.00333618	0.00276309	4.71469	Tpr/Apc/Atm/Smc3/Mki67/Ranbp2/Atrx/Cenpe/Kif20b/Pibf1/Nipbl/Phip	12
Cellular Components
goID	goDescription	goType	geneRatio	bgRatio	pvalue	padj	qvalue	enrichScore	overlapGeneList	overlapGeneCount
GO:0005578	proteinaceous extracellular matrix	cellular component	21/253	349/23466	2.44235e-10	7.96204e-08	6.09301e-08	5.58101	Npnt/Col15a1/Col6a3/Smc3/Dcn/Dmp1/Ctgf/Fmod/Lox/Lum/Ogn/Tgfbi/Tnc/Wisp1/Adamts12/Tnn/Mfap5/Postn/Col5a3/Smoc1/Aspn	21
GO:0005581	collagen trimer	cellular component	8/253	82/23466	2.92784e-06	0.000477237	0.000365209	9.04888	Col15a1/Col6a3/Dcn/Lox/Lum/Col5a3/C1qtnf1/C1qtnf3	8
GO:0000793	condensed chromosome	cellular component	12/253	236/23466	1.05879e-05	0.000926197	0.000708779	4.71615	Gm10487/Cenpf/Brca2/Smc3/Mki67/Mis18bp1/Atrx/Cenpe/Rif1/Gm14819/Gm10230/Gm14632	12
GO:0044420	extracellular matrix component	cellular component	9/253	129/23466	1.13644e-05	0.000926197	0.000708779	6.471	Npnt/Col15a1/Smc3/Lum/Tgfbi/Tnc/Mfap5/Col5a3/Smoc1	9
GO:0098687	chromosomal region	cellular component	14/253	337/23466	1.94558e-05	0.00126852	0.000970742	3.85316	Cenpf/Tpr/Apc/Atm/Brca2/Smc3/Mki67/Prkdc/Mis18bp1/Atrx/Cenpe/Rif1/Ckap5/Hist1h3d	14
GO:0044450	microtubule organizing center part	cellular component	8/253	139/23466	0.000136559	0.00741969	0.00567797	5.33819	Akap9/Pcm1/Cep290/Alms1/Cep295/Pibf1/Ckap5/Hap1	8
GO:0000794	condensed nuclear chromosome	cellular component	9/253	184/23466	0.000181492	0.00834651	0.00638722	4.53673	Gm10487/Brca2/Smc3/Mis18bp1/Atrx/Cenpe/Gm14819/Gm10230/Gm14632	9
GO:0000775	chromosome, centromeric region	cellular component	9/253	187/23466	0.000204822	0.00834651	0.00638722	4.46395	Cenpf/Tpr/Apc/Smc3/Mki67/Mis18bp1/Atrx/Cenpe/Ckap5	9
GO:0005813	centrosome	cellular component	14/253	471/23466	0.000639545	0.0231657	0.0177277	2.75693	Akap9/Cenpf/Apc/Brca2/Pcm1/Ranbp2/Cep290/Alms1/Kif20b/Cep295/Pibf1/Lrrcc1/Ckap5/Hap1	14
GO:0005604	basement membrane	cellular component	6/253	103/23466	0.000884797	0.0275806	0.0211063	5.40297	Npnt/Col15a1/Smc3/Tgfbi/Tnc/Smoc1	6
Molecular Function
goID	goDescription	goType	geneRatio	bgRatio	pvalue	padj	qvalue	enrichScore	overlapGeneList	overlapGeneCount
GO:0001968	fibronectin binding	molecular function	5/252	30/22933	1.75283e-05	0.00783751	0.00669306	15.1673	Ctgf/Igfbp5/Itgb3/Tnc/Lrrc15	5
GO:0050840	extracellular matrix binding	molecular function	6/252	56/22933	3.40022e-05	0.00783751	0.00669306	9.75043	Dcn/Dmp1/Itgb3/Tgfbi/Smoc1/Lrrc15	6
GO:0005518	collagen binding	molecular function	6/252	62/22933	6.09361e-05	0.00936384	0.00799652	8.80684	Dcn/Lum/Tgfbi/C1qtnf1/Aspn/Lrrc15	6
GO:0070840	dynein complex binding	molecular function	4/252	23/22933	0.000106949	0.0110893	0.00946999	15.8268	Cenpf/Tpr/Apc/Smc3	4
GO:0004677	DNA-dependent protein kinase activity	molecular function	2/252	2/22933	0.000120274	0.0110893	0.00946999	91.004	Atm/Prkdc	2
GO:0005520	insulin-like growth factor binding	molecular function	4/252	28/22933	0.000236851	0.018198	0.0155407	13.0006	Ctgf/Igfbp5/Itgb3/Wisp1	4
GO:0036033	mediator complex binding	molecular function	2/252	4/22933	0.000711196	0.0468373	0.0399981	45.502	Smc3/Nipbl	2
GO:0070087	chromo shadow domain binding	molecular function	2/252	5/22933	0.00117673	0.0608835	0.0519932	36.4016	Atrx/Nipbl	2
GO:0005178	integrin binding	molecular function	6/252	107/22933	0.00118862	0.0608835	0.0519932	5.10303	Npnt/Ctgf/Itgb3/Tgfbi/Wisp1/Tnn	6
GO:0005126	cytokine receptor binding	molecular function	9/252	286/22933	0.00454307	0.168148	0.143595	2.86376	Il7/Itgb3/Pibf1/Nucb2/Cxcl2/Gm13276/Ifnz/Ccl5/Gm13275	9
GO:0005132	type I interferon receptor binding	molecular function	3/252	31/22933	0.00469547	0.168148	0.143595	8.80684	Gm13276/Ifnz/Gm13275	3
GO:0019838	growth factor binding	molecular function	6/252	142/22933	0.00490312	0.168148	0.143595	3.84524	Ctgf/Igfbp5/Itgb3/Wisp1/Srpx2/Hap1	6
GO:0005539	glycosaminoglycan binding	molecular function	7/252	189/22933	0.00501849	0.168148	0.143595	3.37052	Dcn/Ctgf/Stab1/Wisp1/Postn/Col5a3/Ccl5	7
GO:0016303	1-phosphatidylinositol-3-kinase activity	molecular function	2/252	10/22933	0.00510644	0.168148	0.143595	18.2008	Atm/Pik3c2a	2
GO:0035004	phosphatidylinositol 3-kinase activity	molecular function	2/252	11/22933	0.00619617	0.180365	0.154028	16.5462	Atm/Pik3c2a	2
figure 3c
pathDescription	geneRatio	bgRatio	pvalue	padj	qvalue	enrichScore	overlapGeneList	overlapGeneCount
ECM-receptor interaction	5/64	83/8275	0.0004311	0.072856	0.0671609	7.78897	Npnt/Col6a3/Itgb3/Tnc/Tnn
Wnt signaling pathway	5/64	148/8275	0.00558951	0.389848	0.359374	4.36814	Apc/Camk2a/Nfatc2/Plcb1/Wisp1
Phenylalanine metabolism	2/64	23/8275	0.0134192	0.389848	0.359374	11.2432	Aoc3/Aldh1a3
Metabolism of xenobiotics by cytochrome P450	3/64	66/8275	0.0142844	0.389848	0.359374	5.87713	Cbr2/Aldh1a3/Cyp1a1
p53 signaling pathway	3/64	71/8275	0.0173627	0.389848	0.359374	5.46325	Atm/Serpine1/Steap3
Focal adhesion	5/64	199/8275	0.0185343	0.389848	0.359374	3.24867	Arhgap5/Col6a3/Itgb3/Tnc/Tnn
Salivary secretion	3/64	78/8275	0.0222488	0.389848	0.359374	4.97296	Cd38/Plcb1/Atp2b4
Human papillomavirus infection	7/64	370/8275	0.0234459	0.389848	0.359374	2.44616	Apc/Atm/Col6a3/Itgb3/Tnc/H2-M1/Tnn
beta-Alanine metabolism	2/64	32/8275	0.0251639	0.389848	0.359374	8.08105	Aoc3/Aldh1a3
Oxytocin signaling pathway	4/64	153/8275	0.0303262	0.389848	0.359374	3.38031	Camk2a/Cd38/Nfatc2/Plcb1
Complement and coagulation cascades	3/64	88/8275	0.0304015	0.389848	0.359374	4.40785	F8/Serpine1/Serpinb2
Nicotinate and nicotinamide metabolism	2/64	36/8275	0.0313392	0.389848	0.359374	7.18316	Cd38/Pnp2
Protein digestion and absorption	3/64	90/8275	0.0321972	0.389848	0.359374	4.3099	Col15a1/Col6a3/Col5a3
Hematopoietic cell lineage	3/64	95/8275	0.0369248	0.389848	0.359374	4.08306	Cd38/Il7/Itgb3
Tyrosine metabolism	2/64	40/8275	0.0380462	0.389848	0.359374	6.46484	Aoc3/Aldh1a3
Homologous recombination	2/64	41/8275	0.0398017	0.389848	0.359374	6.30716	Atm/Brca2
Aldosterone synthesis and secretion	3/64	100/8275	0.04199	0.389848	0.359374	3.87891	Camk2a/Plcb1/Atp2b4
Chagas disease (American trypanosomiasis)	3/64	101/8275	0.0430432	0.389848	0.359374	3.8405	Serpine1/Plcb1/Ccl5
Pancreatic secretion	3/64	103/8275	0.0451892	0.389848	0.359374	3.76593	Cd38/Plcb1/Atp2b4
Human cytomegalovirus infection	5/64	256/8275	0.0473769	0.389848	0.359374	2.52533	Itgb3/Nfatc2/Plcb1/H2-M1/Ccl5
Amoebiasis	3/64	106/8275	0.0485067	0.389848	0.359374	3.65935	Hspb1/Plcb1/Serpinb1a

## Sheet: Figure4
figure 4b
+FBS-EDTA
RGD	3500	3560	3601	3652	3610	3522	3591	3420	3461
DMCO5050	3202	3265	3299	3156	3145	3165	3200	3279	3269
+FBS+EDTA
RGD	1562	1541	1560	1469	1423	1652	1652	1542	1498
DMCO5050	2653	2645	2699	2516	2579	2561	2599	2478	2698
figure 4c
+FBS-EDTA
RGD	120	132	120	128	119	130	124	140	123
DMCO5050	122	123	124	132	123	135	130	120	121
+FBS+EDTA
RGD	53	54	42	61	52	57	58	60	49
DMCO5050	136	130	120	128	136	134	120	110	117
figure 4e
-FBS-EDTA
RGD	3620	3654	3520	3598	3547	3564	3519	3514	3500
DMCO5050	3120	3166	3102	3029	3097	3145	3169	3059	3046
-FBS+EDTA
RGD	1365	1320	1364	1379	1299	1287	1364	1345	1300
DMCO5050	3206	3155	3165	3106	3099	3166	3097	3169	3201
figure 4f
-FBS-EDTA
RGD	130	120	126	127	125	126	120	110	113
DMCO5050	130	120	123	136	130	120	101	121	130
-FBS+EDTA
RGD	36	40	45	46	43	39	41	37	33
DMCO5050	120	110	120	110	102	106	130	120	122

## Sheet: Figure5
figure 5a						figure 5d
		Fibronectin						Fibronectin
	DMCO5050	8075	7473.85	8636.87			DMCO5050	22971.8	26042.4	24199.7
	RGD	4012.24	5151.19	5850.04			RGD	14456	15418.1	16416.2
		Vitronectin						Vitronectin
	DMCO5050	9635.55	8675.46	10551.3			DMCO5050	9185.69	10732.2	12641.2
	RGD	6957.69	6140.79	6048.14			RGD	11079.5	9562.87	8835.57
		Collagen						Collagen
	DMCO5050	4947.7	5675.9	6565.38			DMCO5050	8975.17	9210.08	10031.3
	RGD	1948.72	1735.54	1579.54			RGD	6436.11	4571.56	5699.29
								Laminin
							DMCO5050	8233.04	12545.2	14389.1
							RGD	9785.14	9150.05	10364.2
figure 5f
+ αvβ3
DMCO5050	2153.3	2220.4	2365.2	2395.7	2189.4	2013.4	2354.1	2115	2345.6
RGD	2448.7	2007	1904.8	2373.3	2240	2135	1978.2	1875.3	2059.1
- αvβ3
DMCO5050	2748	2896.4	2748	2770	2756.1	2845	2740.1	2883.1	2655
RGD	3308.7	3551.3	2958.5	3300.7	3020	2866.3	2910.3	3174.3	3494.7
figure 5g
+ αvβ3
DMCO5050	70	71	72	69	70	74	76	80	77
RGD	49	64	63	55	54	66	65	49	63
- αvβ3
DMCO5050	75	69	74	73	71	69	72	80	79
RGD	80	69	74	75	69	79	74	73	70

## Sheet: Figure6
figure 6b	RGD
	Control	3383.5	3521.9	3672.5	3472.4	3599.1	3416.6	3458	3641	3562
	Plasmin	3396	3478	3125.6	2841.9	3420.7	3412	3211.5	3395	3542.8
	Collagenase	3652.6	3365	3403.8	3521.6	3438.6	3616.6	3268.9	3465	3442.4
	Heparinase	3248	3340	3508.1	3518.2	3282.2	3365.2	3156.3	3365.2	3462.2
	Hyaluronidase	3256	3205	3256	3502	3064	3460	3152	3450	3350
	KRSR
	Control	2152	2263	2236	2265	2150	2154	2365	2263	2153
	Plasmin	2136	2153.4	2145	2033	2312.4	2019.3	2036	2435.5	2135
	Collagenase	2270.3	2036	2011.4	2163	2200	2110.4	2163	2145	2068
	Heparinase	1652	1526.5	1753	1586.3	1632	1552.3	1596.3	1550	1620
	Hyaluronidase	2270.3	1990.3	2011.4	1892.3	2309.4	2110.4	2409.4	1909	1893
	DM50CO50
	Control	2066.7	2171.3	2187	1936	1936.6	2381.8	2056.8	2096.5	2189
	Plasmin	1695	1678	1752	1694	1742	1754	1699	1695	1590
	Collagenase	1720	1698	1754	1850	1745	1796	1720	1840	1698
	Heparinase	1952.3	1845.3	1978.3	2015.3	1755.3	1846.2	1785.3	1846.2	1998.3
	Hyaluronidase	1854	1745	1856	1740	1756	1799	1645	1856	1745
figure 6c
	RGD
	Control	119	112	129	114	119	115	139	120	115
	Plasmin	120	115	113	114	106	109	114	120	104
	Collagenase	123	120	105	110	112	116	119	120	115
	Heparinase	119	118	119	110	119	115	125	136	125
	Hyaluronidase	120	115	110	110	114	123	108	104	106
	KRSR
	Control	96	95	98	96	96	90	96	89	98
	Plasmin	89	90	91	94	93	78	90	94	91
	Collagenase	92	92	89	88	95	89	98	90	90
	Heparinase	83	81	76	75	82	72	85	68	83
	Hyaluronidase	94	93	84	93	89	95	90	89	90
	DM50CO50
	Control	94	97	89	86	94	94	92	98	80
	Plasmin	81	78	75	80	80	80	83	84	84
	Collagenase	90	78	94	88	79	85	94	78	77
	Heparinase	85	89	90	79	92	88	92	83	80
	Hyaluronidase	82	84	81	79	75	83	86	84	79

## Sheet: Figure7
figure 7f
	PEG+DMCO5050	22.681	29.362	29.846	24.944	21.953	26.678
	PEG	17.759	18.276	7.9561	8.095	11.457	16.572
	GelMA	25.956	17.938	18.045	16.908	14.925	10.345
	PLA	21.096	20.397	15.36	23.143	21.283	24.246

## Sheet: Supplementary Figure6
Supplementary Figure 5a
RGD	3956	3895	3549
KRSR	2526	2456	2659
DMCO	3026	2956	2845
Supplementary Figure 5b
RGD	4800	4752	4625
KRSR	4026	4102	4230
DMCO	4700	4685	4586

## Sheet: Supplementary Figure8
Supplementary Figure7
dmco	1h	11.7472	13.0612	9.75519
	2h	9.19912	11.8065	12.2749
	3h	11.6584	13.8687	8.61297
RGD	1h	5.44466	5.87817	6.06443
	2h	4.84195	4.54496	6.34486
	3h	5.40299	5.59189	6.2739

## Sheet: Supplementary Figure9
Supplementary Figure8
+ αvβ3
DMCO5050	1.11402	0.846035	0.931342
RGD	0.240462	0.526222	0.310012
- αvβ3
DMCO5050	1.38949	1.11532	0.61932
RGD	0.609962	0.288799	0.374823
